# Supplementary material for: A key to the Sabdariffa scotellii (Baker f.) Mwachala & R.L.Barrett group (Malvaceae, Hibisceae) in West Africa with descriptions of two new, threatened species from bowal habitats in the Republic of Guinea
Source: PhytoKeys. 2026 Feb 10;271:15–35. doi: 10.3897/phytokeys.271.181271 (PMC12914255; doi:10.3897/phytokeys.271.181271)
Supplement: XML Treatment for Sabdariffa sangaredi [file phytokeys.271.181271-treatment1.xml]

<!DOCTYPE tp:taxon-treatment
  PUBLIC "-//TaxonX//DTD Taxonomic Treatment Publishing DTD v0 20100105//EN" "tax-treatment-NSO.dtd">
<tp:taxon-treatment xmlns:tp="http://www.plazi.org/taxpub"><tp:treatment-meta><kwd-group><label>Taxon classification</label><kwd>
                <named-content content-type="kingdom">Plantae</named-content>
              </kwd><kwd>
                <named-content content-type="order">Malvales</named-content>
              </kwd><kwd>
                <named-content content-type="family">Malvaceae</named-content>
              </kwd></kwd-group><mixed-citation publication-type="journal"><person-group><name><surname>Thiam</surname><given-names>Aminata</given-names></name><name><surname>Magassouba</surname><given-names>Sekou</given-names></name><name><surname>Couch</surname><given-names>Charlotte</given-names></name><name><surname>Cheek</surname><given-names>Martin</given-names></name></person-group><article-title>A key to the <italic><tp:taxon-name><tp:taxon-name-part taxon-name-part-type="genus" reg="Sabdariffa">Sabdariffa</tp:taxon-name-part> <tp:taxon-name-part taxon-name-part-type="species" reg="scotellii">scotellii</tp:taxon-name-part></tp:taxon-name></italic> (Baker f.) Mwachala &amp; R.L.Barrett group (<tp:taxon-name><tp:taxon-name-part taxon-name-part-type="family" reg="Malvaceae">Malvaceae</tp:taxon-name-part></tp:taxon-name>, Hibisceae) in West Africa with descriptions of two new, threatened species from bowal habitats in the Republic of Guinea</article-title><source>PhytoKeys</source><day>10</day><month>02</month><year>2026</year><volume>271</volume><fpage>15</fpage><lpage>35</lpage><pub-id pub-id-type="doi">10.3897/phytokeys.271.181271</pub-id></mixed-citation></tp:treatment-meta><tp:nomenclature><tp:taxon-name><object-id xmlns:xlink="http://www.w3.org/1999/xlink" content-type="arpha" xlink:type="simple">3534C70E-C015-550D-A444-60FD39042AB7</object-id>
                    		<tp:taxon-name-part taxon-name-part-type="genus" reg="Sabdariffa">Sabdariffa</tp:taxon-name-part> <tp:taxon-name-part taxon-name-part-type="species" reg="sangaredi">sangaredi</tp:taxon-name-part>
                    	
                    		<object-id xmlns:xlink="http://www.w3.org/1999/xlink" content-type="ipni" xlink:type="simple">urn:lsid:ipni.org:names:77376560-1</object-id>
                    	</tp:taxon-name><tp:taxon-authority>Thiam &amp; Cheek</tp:taxon-authority><tp:taxon-status xmlns:xlink="http://www.w3.org/1999/xlink" xlink:type="simple">sp. nov.</tp:taxon-status><xref ref-type="fig" rid="F1">Figs 1</xref><xref ref-type="fig" rid="F2">, 2</xref></tp:nomenclature><tp:treatment-sec sec-type="Type"><title>Type.</title><p>Republic of Guinea • Boké Prefecture, Sangaredi, Para Gogo, Bowal Dalagahe, <named-content xmlns:xlink="http://www.w3.org/1999/xlink" content-type="dwc:verbatimCoordinates" xlink:type="simple">11°7'52.7"N, 013°51'10.6"W</named-content>, 228 m elev., 19 Nov 2013 (fl, fr), <italic>K. Guilavogui, L. Lopez Poveda &amp; M.B. Bah 613</italic> (holotype: K barcode K000749855; isotype: HNG).</p></tp:treatment-sec><tp:treatment-sec sec-type="Diagnosis"><title>Diagnosis.</title><p>Similar to <italic><tp:taxon-name><tp:taxon-name-part taxon-name-part-type="genus" reg="Sabdariffa">Sabdariffa</tp:taxon-name-part> <tp:taxon-name-part taxon-name-part-type="species" reg="sineaculeata">sineaculeata</tp:taxon-name-part></tp:taxon-name></italic> (F.D. Wilson) Mwachala and R.L. Barrett and <italic><tp:taxon-name><tp:taxon-name-part taxon-name-part-type="genus" reg="Sabdariffa">S.</tp:taxon-name-part> <tp:taxon-name-part taxon-name-part-type="species" reg="scotellii">scotellii</tp:taxon-name-part></tp:taxon-name></italic> (Baker f.) Mwachala and R.L. Barrett in the non-aculeate stems, entire involucellar bracts, non-fleshy calyx, palmately lobed leaves, nectar glands on leaves and calyx, differing in the involucellar bracts 3 mm wide (not 2 mm or less), the calyx with only simple broad-based bristle hairs (not stellate hairy), the leaves 3-lobed by c. 8/10<sup>ths</sup> their radius (not shallowly 3-lobed by &lt;1/3 or 5-lobed by &gt;9/10<sup>ths</sup>).</p><fig id="F1" position="float" orientation="portrait"><object-id xmlns:xlink="http://www.w3.org/1999/xlink" content-type="doi" xlink:type="simple">10.3897/phytokeys.271.181271.figure1</object-id><object-id xmlns:xlink="http://www.w3.org/1999/xlink" content-type="arpha" xlink:type="simple">11D3E133-FB55-52DE-8DB5-EDE2E720644E</object-id><label>Figure 1.</label><caption><p><italic><tp:taxon-name><tp:taxon-name-part taxon-name-part-type="genus" reg="Sabdariffa">Sabdariffa</tp:taxon-name-part> <tp:taxon-name-part taxon-name-part-type="species" reg="sangaredi">sangaredi</tp:taxon-name-part></tp:taxon-name></italic> Thiam &amp; Cheek, sp. nov. <bold>A</bold>. Habit, fruiting plant; <bold>B–D</bold>. Leaf shape variation; <bold>E</bold>. Base of leaf blade, abaxial surface showing nectar gland; <bold>F</bold>. Detail from E of nectar gland; <bold>G</bold>. Adaxial surface of leaf blade; <bold>H</bold>. Abaxial surface of leaf blade; <bold>I</bold>. Stem showing hair band; <bold>J</bold>. Upper stem; <bold>K</bold>. Base of stem; <bold>L</bold>. Post-anthetic flower/immature fruit; <bold>M</bold>. Calyx lobe showing minute nectar gland on midrib (see arrow); <bold>N</bold>. Detail of hairs with swollen bases on calyx margin; <bold>O</bold>. Apex of dehisced fruit valves; <bold>P</bold>. Seed, ventral view; <bold>Q</bold>. Seed, side view; <bold>R</bold>. Variation in seed surface sculpture. Drawn from <italic>K. Guilavogui et al. 613</italic> (K) by Andrew Brown.</p></caption><graphic xmlns:xlink="http://www.w3.org/1999/xlink" xlink:href="phytokeys-271-015_article-181271__-g001.jpg" id="oo_1536662.jpg" position="float" orientation="portrait" xlink:type="simple"><uri content-type="original_file" xlink:type="simple">https://binary.pensoft.net/fig/1536662</uri></graphic></fig></tp:treatment-sec><tp:treatment-sec sec-type="Description"><title>Description.</title><p><bold><italic>Annual herbs</italic></bold>, generally erect, (10−)20–35(−120) cm in height. <bold><italic>Stem</italic></bold> internodes 2–3.5 cm long, pale yellow, c. 2 mm in diam., lateral branches frequent in larger plants, ascending, 1–11.3 cm long, indumentum of distal 5–9 nodes sparsely hairy c. 10% cover, hairs soft, translucent or white, patent or retrorse, simple, bifid and trifid, (0.2−)0.3–0.4(−0.5) mm long, mixed with 4–7-armed stellate hairs 0.125–0.5 mm diam., the arms suberect or spreading and with minute red, sessile, globose glands 0.05 mm diam.; longitudinal hair band grey-brown, c. 0.4 mm wide, 80–100% cover of minute soft, simple and stellate subappressed, reflexed hairs 0.1–0.2 mm long; proximal (basal) nodes of stems glabrous with network of corky ridges. <bold><italic>Stipules</italic></bold> deciduous, subulate to linear-oblong, 0.75–1.75 × 0.25 mm, apex rounded, indumentum sparse, simple, translucent, stiff, appressed hairs 0.1–0.3 mm long. <bold><italic>Petioles</italic></bold> plano-convex, 1.5–4 cm long, 0.3–1 mm wide, indumentum as stem, adaxial surface with longitudinal hairband. <bold><italic>Leaves</italic></bold> on the main axis subtending flowers are deeply 3-lobed (very rarely 5-lobed), triangular in outline, 3–5.5 × 4.2–5(−8) cm, while the lower (proximal) leaves are entire, ovate, or elliptic-oblong, 2.5–5 × 2.2–3.5 cm, leaves on the lateral branches are slightly smaller; lobes oblong-elliptic, lateral lobes 2–4 × 0.5–0.8 cm, extending to 8/10<sup>th</sup> of the radius of the blade, at c. 90 degrees from the median lobe, median lobe 10–20% longer and broader than the laterals, sometimes with a secondary lobe, lobes with 2–12 shallowly dentate to serrate teeth per side, teeth 0.1–0.3 mm long, apices red; secondary nerves conspicuous on both surfaces, reticulate, cells c. 2 mm diam.; nectar gland on the abaxial surface inserted on midrib c. 2 mm above the lateral nerve junction, gland 1.8 × 0.8 mm, broader than the midrib, the stoma longitudinal slit 0.5 mm long, glabrous apart from minute marginal, simple to stellate hairs c. 0.1 mm long, adaxial blade surface with very sparse (&lt;5% cover) minute simple to stellate hairs c. 0.1 mm long, densest on midrib, abaxial surface as adaxial but cover and hair length slightly greater, stellate hairs 5–8-armed, 0.4 mm wide. <bold><italic>Flowers</italic></bold> yellow, with black adaxial markings (not dissected due to limited material). Peduncles-pedicels 0.4–1 × 0.25–3 mm, indumentum similar to that of the stem, not articulated. <bold><italic>Involucellar bracts</italic></bold> (epicalyx) 7–8, reflexing in mature fruit, dorsiventrally flattened, narrowly triangular, 1.25–1.6 × 0.3 cm wide at base, tapering gradually to the acute apex, united at base for c. 1 mm, midrib thickened, lateral vein pair parallel, abaxial surface glabrous apart from 6–12 patent bristle hairs c. 1 mm long. <bold><italic>Calyx</italic></bold> lobes 5, slightly longer than epicalyx, ovate triangular, 1.3–1.6 × 0.6 cm, acuminate, united at base for c. 2 mm, midrib and marginal nerves thick, prominent, with 0.9–1.1 mm long spreading or patent bristle hairs on thick red fleshy bases c. 0.25 × 0.25 mm, intercostal areas glabrous apart from a few bristle hairs on subsidiary nerves, abaxial surface glabrous apart from the densely puberulent acumen, hairs patent, c. 0.1 mm long. <bold><italic>Capsules</italic></bold> solitary, axillary, sometimes on a very short branch, borne on the distal nodes of the main stem and short lateral branches; fruit oblate, c. 1.5 × 1.2 cm, rostrum 0.7–2 mm long, abaxial surface densely covered in fine appressed simple hairs 0.2–0.4 mm long. <bold><italic>Seeds</italic></bold> subreniform, dull black, c. 3.25 × 1.8 × 2.5 mm, hilar/funicular cavity 0.75 × 0.75 mm, occluded by dense, patent, interlocking, broad white simple hairs 0.2–0.4(−0.5) mm long, outer surface glabrous, chalazal (cotyledonary) half with longitudinal ridges 0.1–0.2 mm apart, lined with brown transversely ellipsoid to globose smooth convex structures 0.06–0.12 mm long; micropyle (radicular) half lacking ridges, with globose black structures 0.05 mm diam.</p><fig id="F2" position="float" orientation="portrait"><object-id xmlns:xlink="http://www.w3.org/1999/xlink" content-type="doi" xlink:type="simple">10.3897/phytokeys.271.181271.figure2</object-id><object-id xmlns:xlink="http://www.w3.org/1999/xlink" content-type="arpha" xlink:type="simple">A5D09618-D413-5381-ABD6-E7EECCFD64C4</object-id><label>Figure 2.</label><caption><p><italic><tp:taxon-name><tp:taxon-name-part taxon-name-part-type="genus" reg="Sabdariffa">Sabdariffa</tp:taxon-name-part> <tp:taxon-name-part taxon-name-part-type="species" reg="sangaredi">sangaredi</tp:taxon-name-part></tp:taxon-name></italic> Thiam &amp; Cheek, sp. nov. Photo from the field of <italic>K. Guilavogui et al. 613</italic> by Lucia Lopez Poveda.</p></caption><graphic xmlns:xlink="http://www.w3.org/1999/xlink" xlink:href="phytokeys-271-015_article-181271__-g002.jpg" id="oo_1536663.jpg" position="float" orientation="portrait" xlink:type="simple"><uri content-type="original_file" xlink:type="simple">https://binary.pensoft.net/fig/1536663</uri></graphic></fig></tp:treatment-sec><tp:treatment-sec sec-type="Additional sight records"><title>Additional sight records.</title><p>Republic of Guinea • Boké Prefecture, Sangaredi, Kourawel, Feloparawol Aliou, N of Para Gogo, <named-content xmlns:xlink="http://www.w3.org/1999/xlink" content-type="dwc:verbatimCoordinates" xlink:type="simple">11°9'9.3"N, 013°52'27"W</named-content>, 24 Nov 2013, <italic>F. Fofana &amp; L. Lopez Poveda CBG Z7.1L03</italic> (observation) • Fetore, W of Para Gogo, georeference not recorded, 21 Nov 2013, <italic>K. Guilavogui &amp; L. Lopez Poveda CBG Z6L04</italic>. • c.7 km W of Kewel Bondi, 3.5 km northeast from Boulere, <named-content xmlns:xlink="http://www.w3.org/1999/xlink" content-type="dwc:verbatimCoordinates" xlink:type="simple">11°9'32.6" N, 013°56'24.2"W</named-content>, <italic>C. Couch &amp; F. Fofana CBG Z7C07</italic>. • Haure diari de, 1.04 km of Kagnana, <named-content xmlns:xlink="http://www.w3.org/1999/xlink" content-type="dwc:verbatimCoordinates" xlink:type="simple">11°0'15.7"N, 013°52'29.4"W</named-content>, 23 Nov 2013, <italic>K. Guilavogui &amp; L. Lopez Poveda CBG Z5L02</italic> • Konakrede forest, next to Murmutu bowal, <named-content xmlns:xlink="http://www.w3.org/1999/xlink" content-type="dwc:verbatimCoordinates" xlink:type="simple">11°9'5.1"N, 013°56'37.2"W</named-content>, 22 Nov 2013, <italic>K. Guilavogui &amp; L. Lopez Poveda CBG BOUL04</italic> • Banire, 2 km of Kagnana, <named-content xmlns:xlink="http://www.w3.org/1999/xlink" content-type="dwc:verbatimCoordinates" xlink:type="simple">11°0'49.9"N, 013°51'56.0"W</named-content>, 23 Nov 2013, <italic>K. Guilavogui &amp; L. Lopez Poveda</italic> CBG Z5L06 • Boulere, 0.5 km south west from the village; Area 25 × 50 m (100×50 m), <named-content xmlns:xlink="http://www.w3.org/1999/xlink" content-type="dwc:verbatimCoordinates" xlink:type="simple">11°06'42.0"N, 013°57'40.7"W</named-content>, 22 Nov 2013, <italic>C. Couch &amp; F. Fofana CBG BOULCI</italic> • Saberb Boulere (3 km more or less N of Boulere), <named-content xmlns:xlink="http://www.w3.org/1999/xlink" content-type="dwc:verbatimCoordinates" xlink:type="simple">11°8'58.1"N, 013°56'54.8"W</named-content>, 22 Nov 2013, <italic>K. Guilavogui CBG BOUL01</italic>. These sight observations are related to the fertile specimen cited, extracted from the Wet Tropics Africa database at the Royal Botanic Gardens, Kew (see <xref ref-type="bibr" rid="B32">Gosline et al. 2023a</xref>). No other species of <italic><tp:taxon-name><tp:taxon-name-part taxon-name-part-type="genus" reg="Sabdariffa">Sabdariffa</tp:taxon-name-part></tp:taxon-name></italic> was recorded on the survey (see below under Conservation Status).</p></tp:treatment-sec><tp:treatment-sec sec-type="Etymology"><title>Etymology.</title><p>Noun in apposition for the town of Sangaredi, a centre of bauxite mining in Guinea, in the vicinity of the area in which the species is restricted based on current information.</p></tp:treatment-sec><tp:treatment-sec sec-type="Distribution and ecology"><title>Distribution and ecology.</title><p>Restricted to bowal grassland (tree free) plateau habitats with occasional savannah woodland patches (with <italic><tp:taxon-name><tp:taxon-name-part taxon-name-part-type="genus" reg="Strychnos">Strychnos</tp:taxon-name-part> <tp:taxon-name-part taxon-name-part-type="species" reg="spinosa">spinosa</tp:taxon-name-part></tp:taxon-name></italic> Lam. (<tp:taxon-name><tp:taxon-name-part taxon-name-part-type="family" reg="Loganiaceae">Loganiaceae</tp:taxon-name-part></tp:taxon-name>), <italic><tp:taxon-name><tp:taxon-name-part taxon-name-part-type="genus" reg="Hymenocardia">Hymenocardia</tp:taxon-name-part> <tp:taxon-name-part taxon-name-part-type="species" reg="acida">acida</tp:taxon-name-part></tp:taxon-name></italic> Tul. (<tp:taxon-name><tp:taxon-name-part taxon-name-part-type="family" reg="Phyllanthaceae">Phyllanthaceae</tp:taxon-name-part></tp:taxon-name>), <italic><tp:taxon-name><tp:taxon-name-part taxon-name-part-type="genus" reg="Piliostigma">Piliostigma</tp:taxon-name-part> <tp:taxon-name-part taxon-name-part-type="species" reg="thonningii">thonningii</tp:taxon-name-part></tp:taxon-name></italic> (Schumach.) Milne-Redh. (<tp:taxon-name><tp:taxon-name-part taxon-name-part-type="species" reg="Leguminosae">Leguminosae</tp:taxon-name-part></tp:taxon-name>), <italic><tp:taxon-name><tp:taxon-name-part taxon-name-part-type="genus" reg="Crossopteryx">Crossopteryx</tp:taxon-name-part> <tp:taxon-name-part taxon-name-part-type="species" reg="febrifuga">febrifuga</tp:taxon-name-part></tp:taxon-name></italic> (Schumach.) Milne-Redh. (<tp:taxon-name><tp:taxon-name-part taxon-name-part-type="family" reg="Rubiaceae">Rubiaceae</tp:taxon-name-part></tp:taxon-name>), <italic><tp:taxon-name><tp:taxon-name-part taxon-name-part-type="genus" reg="Nauclea">Nauclea</tp:taxon-name-part> <tp:taxon-name-part taxon-name-part-type="species" reg="latifolia">latifolia</tp:taxon-name-part></tp:taxon-name></italic> Sm. (<tp:taxon-name><tp:taxon-name-part taxon-name-part-type="family" reg="Rubiaceae">Rubiaceae</tp:taxon-name-part></tp:taxon-name>) and gallery forest (e.g. <italic><tp:taxon-name><tp:taxon-name-part taxon-name-part-type="genus" reg="Napoleonaea">Napoleonaea</tp:taxon-name-part> <tp:taxon-name-part taxon-name-part-type="species" reg="vogelii">vogelii</tp:taxon-name-part></tp:taxon-name></italic> Hook. &amp; Planch. (<tp:taxon-name><tp:taxon-name-part taxon-name-part-type="family" reg="Lecythidaceae">Lecythidaceae</tp:taxon-name-part></tp:taxon-name>), <italic><tp:taxon-name><tp:taxon-name-part taxon-name-part-type="genus" reg="Uapaca">Uapaca</tp:taxon-name-part> <tp:taxon-name-part taxon-name-part-type="species" reg="heudelotii">heudelotii</tp:taxon-name-part></tp:taxon-name></italic> Baill. (<tp:taxon-name><tp:taxon-name-part taxon-name-part-type="family" reg="Phyllanthaceae">Phyllanthaceae</tp:taxon-name-part></tp:taxon-name>), <italic><tp:taxon-name><tp:taxon-name-part taxon-name-part-type="genus" reg="Tiliacora">Tiliacora</tp:taxon-name-part> <tp:taxon-name-part taxon-name-part-type="species" reg="leonensis">leonensis</tp:taxon-name-part></tp:taxon-name></italic> (Scott Elliot) Diels (<tp:taxon-name><tp:taxon-name-part taxon-name-part-type="family" reg="Menispermaceae">Menispermaceae</tp:taxon-name-part></tp:taxon-name>), <italic><tp:taxon-name><tp:taxon-name-part taxon-name-part-type="genus" reg="Malouetia">Malouetia</tp:taxon-name-part> <tp:taxon-name-part taxon-name-part-type="species" reg="heudelotii">heudelotii</tp:taxon-name-part></tp:taxon-name></italic> A. DC. (<tp:taxon-name><tp:taxon-name-part taxon-name-part-type="family" reg="Apocynaceae">Apocynaceae</tp:taxon-name-part></tp:taxon-name>), <italic><tp:taxon-name><tp:taxon-name-part taxon-name-part-type="genus" reg="Mostuea">Mostuea</tp:taxon-name-part> <tp:taxon-name-part taxon-name-part-type="species" reg="hirsuta">hirsuta</tp:taxon-name-part></tp:taxon-name></italic> (T. Anderson ex Benth. &amp; Hook. f.) Baill. (<tp:taxon-name><tp:taxon-name-part taxon-name-part-type="family" reg="Gelsemiaceae">Gelsemiaceae</tp:taxon-name-part></tp:taxon-name>), <italic><tp:taxon-name><tp:taxon-name-part taxon-name-part-type="genus" reg="Geophila">Geophila</tp:taxon-name-part> <tp:taxon-name-part taxon-name-part-type="species" reg="obvallata">obvallata</tp:taxon-name-part></tp:taxon-name></italic> (Schumach.) Diedr. (<tp:taxon-name><tp:taxon-name-part taxon-name-part-type="family" reg="Rubiaceae">Rubiaceae</tp:taxon-name-part></tp:taxon-name>), <italic><tp:taxon-name><tp:taxon-name-part taxon-name-part-type="genus" reg="Bolbitis">Bolbitis</tp:taxon-name-part> <tp:taxon-name-part taxon-name-part-type="species" reg="gemmifera">gemmifera</tp:taxon-name-part></tp:taxon-name></italic> (Hieron.) C. Chr. (<tp:taxon-name><tp:taxon-name-part taxon-name-part-type="family" reg="Dryopteridaceae">Dryopteridaceae</tp:taxon-name-part></tp:taxon-name>), on bauxitic substrate, rainfall c. 1,100 mm p.a.; 200–300 m alt. The species is deduced to be an annual because of the impoverished root systems and absence of perennating structures detected in the specimens collected.</p></tp:treatment-sec><tp:treatment-sec sec-type="Phenology"><title>Phenology.</title><p>Fruiting and flowering in late November.</p></tp:treatment-sec><tp:treatment-sec sec-type="Conservation status"><title>Conservation status.</title><p>The species can be locally common (25% cover recorded in one plot 23 Nov 2013, K. Guilavogui and L. Lopez Poveda <italic>CBG Z5L02</italic>) and frequent, recorded at nine different sites over the four-day survey of the Sangaredi area in 2013 (see additional records above). Indeed, of the 973 specimen linked records made on this survey, nine, nearly 1%, were of <italic><tp:taxon-name><tp:taxon-name-part taxon-name-part-type="genus" reg="Sabdariffa">Sabdariffa</tp:taxon-name-part> <tp:taxon-name-part taxon-name-part-type="species" reg="sangaredi">sangaredi</tp:taxon-name-part></tp:taxon-name></italic>. The type gathering consists of several individuals per sheet, but information from the additional records cited above suggests that many hundreds of plants, if not thousands, were in the area surveyed.</p></tp:treatment-sec><tp:treatment-sec sec-type="Discussion"><title>Discussion.</title><p>The collector of the type specimen speculates that it is likely to occur on nearby plateau that have not yet been botanically surveyed (Guilavogui pers. obs. to Cheek, Oct 2025). Yet this is not yet supported by evidence and the IUCN advocate adopting the precautionary principle in making conservation assessments (<xref ref-type="bibr" rid="B39">IUCN 2012</xref>). Further, the Sangaredi area is heavily impacted by open cast mining of bauxite, with 14 million tonnes being exported p.a. (<xref ref-type="bibr" rid="B49">Sangaredi 2025</xref>). There are 10 other bauxite mining operations in coastal Guinea and in total &gt;100 million tonnes are exported p.a. with the totals rising steadily year on year (<xref ref-type="bibr" rid="B44">Nandi 2023</xref>). This poses a threat to <italic><tp:taxon-name><tp:taxon-name-part taxon-name-part-type="genus" reg="Sabdariffa">Sabdariffa</tp:taxon-name-part> <tp:taxon-name-part taxon-name-part-type="species" reg="sangaredi">sangaredi</tp:taxon-name-part></tp:taxon-name></italic> and other threatened species of bauxitic bowal habitats in the area and is likely to already have resulted in the loss of many plants and much habitat of this species from previous mining. Open cast mining is a major source of income for Guinea (<xref ref-type="bibr" rid="B52">Thapar 2016</xref>) and is set to continue and increase in the future. Plotting the eight points known for this species (see above) with georeferences available on Google Earth Pro shows that all still have intact habitat for the moment, but that between May and December 2023, terrain was cleared in preparation for mining in the Kagnaka area, which is only 1.4 km from two of the sites for <italic><tp:taxon-name><tp:taxon-name-part taxon-name-part-type="genus" reg="Sabdariffa">S.</tp:taxon-name-part> <tp:taxon-name-part taxon-name-part-type="species" reg="sangaredi">sangaredi</tp:taxon-name-part></tp:taxon-name></italic>. Moreover, these two sites are in an area with cleared grid lines (clearly visible in Google Earth imagery), suggesting that it has been prospected for bauxite and might also be mined. Similarly, sites for the species N of Boulere are only c. 1.5 km from a new mining area opened since January 2016 (Google Earth Pro time slider function). New areas for mining are steadily being opened up as older areas are exhausted by surface strip mining, the bauxite layer in Guinea being close to the surface and 8–10 m deep (<xref ref-type="bibr" rid="B44">Nandi 2023</xref>). The mined areas do not support the natural habitat that formerly existed. The bowal habitat of the species has become severely fragmented due to losses from bauxite mining.</p><p>The extent of occurrence (<abbrev xmlns:xlink="http://www.w3.org/1999/xlink" xlink:title="extent of occurrence" xlink:type="simple">EOO</abbrev>) for <italic><tp:taxon-name><tp:taxon-name-part taxon-name-part-type="genus" reg="Sabdariffa">Sabdariffa</tp:taxon-name-part> <tp:taxon-name-part taxon-name-part-type="species" reg="sangaredi">sangaredi</tp:taxon-name-part></tp:taxon-name></italic> was calculated as 96 km<sup>2</sup>, and the area of occupation (<abbrev xmlns:xlink="http://www.w3.org/1999/xlink" xlink:title="area of occupation" xlink:type="simple">AOO</abbrev>) as 24 km<sup>2</sup> using GeoCAT. Since the <abbrev xmlns:xlink="http://www.w3.org/1999/xlink" xlink:title="extent of occurrence" xlink:type="simple">EOO</abbrev> is below the threshold for Critically Endangered status, and there are clear threats from bauxite mining, projected to result in a decline in <abbrev xmlns:xlink="http://www.w3.org/1999/xlink" xlink:title="extent of occurrence" xlink:type="simple">EOO</abbrev>, <abbrev xmlns:xlink="http://www.w3.org/1999/xlink" xlink:title="area of occupation" xlink:type="simple">AOO</abbrev>, quality of habitat, and number of mature individuals, we here assess the species as Critically Endangered (CR B1 a,b(i-ii+v)). We plan to contact Compagnie des Bauxite de Guinée (CBG) to alert them to the existence of this species in the area which they manage, provide information to enable the identification of plants, and to request that they take measures to minimize risks to the species, including a public information campaign. It is to be hoped that further surveys might find this species to be more widespread and common, and less threatened.</p><p>The type specimen was initially identified as <italic><tp:taxon-name><tp:taxon-name-part taxon-name-part-type="genus" reg="Hibiscus">Hibiscus</tp:taxon-name-part> <tp:taxon-name-part taxon-name-part-type="species" reg="scotellii">scotellii</tp:taxon-name-part></tp:taxon-name></italic> Baker f. by the last author. All the records of this species were made and material collected as part of an Environmental Impact Assessment for the bauxite mining company CBG. The variation in height of plants of this species can be attributed to variation in soil depths and water availability, plants being smaller where depth and water availability are lower than elsewhere.</p><p><italic><tp:taxon-name><tp:taxon-name-part taxon-name-part-type="genus" reg="Sabdariffa">Sabdariffa</tp:taxon-name-part> <tp:taxon-name-part taxon-name-part-type="species" reg="sangaredi">sangaredi</tp:taxon-name-part></tp:taxon-name></italic> is distinctive for the deeply trilobed leaves that subtend the flowers, succeeding entire ovate or oblong leaves at the base of the main stem (Fig. <xref ref-type="fig" rid="F1">1A</xref>). This is the inverse of the usual condition in the genus where lobed leaves occur towards the base of the stem and entire leaves above them (<xref ref-type="bibr" rid="B36">Hanes et al. 2024</xref>). The lateral leaf lobes extend at almost 90 degrees from the axis of the larger median lobe (Figs <xref ref-type="fig" rid="F1">1</xref>, <xref ref-type="fig" rid="F2">2</xref>). The absence of uniformly stellate hairs on stem and calyx lobes, and the presence on the stem of a longitudinal hair band of minute simple hairs, separate it immediately from <italic><tp:taxon-name><tp:taxon-name-part taxon-name-part-type="genus" reg="Sabdariffa">S.</tp:taxon-name-part> <tp:taxon-name-part taxon-name-part-type="species" reg="sineaculeata">sineaculeata</tp:taxon-name-part></tp:taxon-name></italic> and <italic><tp:taxon-name><tp:taxon-name-part taxon-name-part-type="genus" reg="Sabdariffa">S.</tp:taxon-name-part> <tp:taxon-name-part taxon-name-part-type="species" reg="scotellii">scotellii</tp:taxon-name-part></tp:taxon-name></italic> even in the absence of reproductive material. In many respects, the species resembles <italic><tp:taxon-name><tp:taxon-name-part taxon-name-part-type="genus" reg="Sabdariffa">S.</tp:taxon-name-part> <tp:taxon-name-part taxon-name-part-type="species" reg="aspera">aspera</tp:taxon-name-part></tp:taxon-name></italic> (Hook. f.) Mwachala and R.L. Barrett, which also has a stem hair band and similar seed surfaces. However, that species has aculeate stems (aculeae are defined as being &gt;1.5 mm long by <xref ref-type="bibr" rid="B2">Barrett et al. (2025)</xref>, the aculeae being antrorse, while the non-aculeate hairs on <italic><tp:taxon-name><tp:taxon-name-part taxon-name-part-type="genus" reg="Sabdariffa">S.</tp:taxon-name-part> <tp:taxon-name-part taxon-name-part-type="species" reg="sangaredi">sangaredi</tp:taxon-name-part></tp:taxon-name></italic> are &lt;0.5 mm long and retrorse or patent. Furthermore, all the West African material of <italic><tp:taxon-name><tp:taxon-name-part taxon-name-part-type="genus" reg="Sabdariffa">S.</tp:taxon-name-part> <tp:taxon-name-part taxon-name-part-type="species" reg="aspera">aspera</tp:taxon-name-part></tp:taxon-name></italic> has 5-lobed leaves subtending the flowers and on the vegetative stem, unlike <italic><tp:taxon-name><tp:taxon-name-part taxon-name-part-type="genus" reg="Sabdariffa">S.</tp:taxon-name-part> <tp:taxon-name-part taxon-name-part-type="species" reg="sangaredi">sangaredi</tp:taxon-name-part></tp:taxon-name></italic> (3-lobed). Moreover, in <italic><tp:taxon-name><tp:taxon-name-part taxon-name-part-type="genus" reg="Sabdariffa">S.</tp:taxon-name-part> <tp:taxon-name-part taxon-name-part-type="species" reg="aspera">aspera</tp:taxon-name-part></tp:taxon-name></italic>, the involucellular bracteoles are free or scarcely united at the base (strongly united in <italic><tp:taxon-name><tp:taxon-name-part taxon-name-part-type="genus" reg="Sabdariffa">S.</tp:taxon-name-part> <tp:taxon-name-part taxon-name-part-type="species" reg="sangaredi">sangaredi</tp:taxon-name-part></tp:taxon-name></italic>) and the calyx is usually twice as long as the involucellar bracts (subequal in <italic><tp:taxon-name><tp:taxon-name-part taxon-name-part-type="genus" reg="Sabdariffa">S.</tp:taxon-name-part> <tp:taxon-name-part taxon-name-part-type="species" reg="sangaredi">sangaredi</tp:taxon-name-part></tp:taxon-name></italic>). Both species, together with <italic><tp:taxon-name><tp:taxon-name-part taxon-name-part-type="genus" reg="Sabdariffa">S.</tp:taxon-name-part> <tp:taxon-name-part taxon-name-part-type="species" reg="sineaculeata">sineaculeata</tp:taxon-name-part></tp:taxon-name></italic>, have red, fleshy, thickened bases to the calyx bristle hairs.</p><p><italic><tp:taxon-name><tp:taxon-name-part taxon-name-part-type="genus" reg="Sabdariffa">Sabdariffa</tp:taxon-name-part> <tp:taxon-name-part taxon-name-part-type="species" reg="aspera">aspera</tp:taxon-name-part></tp:taxon-name></italic> is widespread in West Africa. It has been recorded in bowal habitats on other substrates (sandstone and iron ore, usually at submontane elevations) in Guinea, but not on bauxitic bowal at low elevations (the habitat of <italic><tp:taxon-name><tp:taxon-name-part taxon-name-part-type="genus" reg="Sabdariffa">S.</tp:taxon-name-part> <tp:taxon-name-part taxon-name-part-type="species" reg="sangaredi">sangaredi</tp:taxon-name-part></tp:taxon-name></italic>). In contrast, in Guinea, <italic><tp:taxon-name><tp:taxon-name-part taxon-name-part-type="genus" reg="Sabdariffa">S.</tp:taxon-name-part> <tp:taxon-name-part taxon-name-part-type="species" reg="scotellii">scotellii</tp:taxon-name-part></tp:taxon-name></italic> is mainly restricted to granite inselberg habitats.</p></tp:treatment-sec><ref-list><ref id="B32"><mixed-citation xmlns:xlink="http://www.w3.org/1999/xlink" xlink:type="simple">Gosline G, Bidault E, van der Burgt X, Cahen D, Challen G, Condé N, Couch C, Couvreur TLP, Dagallier L-PMJ, Darbyshire I, Dawson S, Doré TS, Goyder D, Grall A, Haba P, Haba P, Harris D, Hind DJN, Jongkind C, Konomou G, Larridon I, Lewis G, Ley A, Lock M, Lucas E, Magassouba S, Mayo S, Molmou D, Monro A, Onana JM, Paiva J, Paton A, Phillips S, Prance G, Quintanar A, Rokni S, Shah T, Schrire B, Schuiteman A, Simões ARG, Sosef M, Stévart T, Stone RD, Utteridge T, Wilkin P, Xanthos M, Nic Lughadha E, Cheek M (2023a) A taxonomically-verified and vouchered checklist of the vascular plants of the Republic of Guinea. Scientific Data 10: e327. <ext-link xlink:href="10.1038/s41597-023-02236-6" ext-link-type="doi" xlink:type="simple">https://doi.org/10.1038/s41597-023-02236-6</ext-link></mixed-citation></ref><ref id="B39"><mixed-citation xmlns:xlink="http://www.w3.org/1999/xlink" xlink:type="simple">IUCN (2012) IUCN Red List Categories and Criteria: Version 3.1. (2<sup>nd</sup> edn.). IUCN, Gland, Cambridge.</mixed-citation></ref><ref id="B49"><mixed-citation xmlns:xlink="http://www.w3.org/1999/xlink" xlink:type="simple">Sangaredi (2025) Sangarédi. [continuously updated] <ext-link xlink:href="https://en.wikipedia.org/wiki/Sangar%C3%A9di" ext-link-type="uri" xlink:type="simple">https://en.wikipedia.org/wiki/Sangar%C3%A9di</ext-link> [Accessed 3 Oct 2025]</mixed-citation></ref><ref id="B44"><mixed-citation xmlns:xlink="http://www.w3.org/1999/xlink" xlink:type="simple">Nandi A (2023) Guinea Bauxite Industry: Opportunities, processibility and alumina growth potential. Al circle. <ext-link xlink:href="https://www.alcircle.com/news/guinea-bauxite-industry-opportunities-processibility-and-alumina-growth-potential-93571" ext-link-type="uri" xlink:type="simple">https://www.alcircle.com/news/guinea-bauxite-industry-opportunities-processibility-and-alumina-growth-potential-93571</ext-link> [Accessed Sep 2025]</mixed-citation></ref><ref id="B52"><mixed-citation xmlns:xlink="http://www.w3.org/1999/xlink" xlink:type="simple">Thapar N (2016) Mining for long-term change in Guinea. The Assay. <ext-link xlink:href="https://www.theassay.com/african-edition-content/mining-for-long-term-change-in-guinea/" ext-link-type="uri" xlink:type="simple">https://www.theassay.com/african-edition-content/mining-for-long-term-change-in-guinea/</ext-link> [Accessed 14 Jan 2026]</mixed-citation></ref><ref id="B36"><mixed-citation xmlns:xlink="http://www.w3.org/1999/xlink" xlink:type="simple">Hanes MM, Blanchard Jr OJ, Valencia-D J, McLay T, Abbott JR, McDaniel SF, Barrett RL, Mathews S, Neubig KM (2024) Phylogenetic relationships within tribe Hibisceae (<tp:taxon-name><tp:taxon-name-part taxon-name-part-type="family">Malvaceae</tp:taxon-name-part></tp:taxon-name>) reveal complex patterns of polyphyly in <italic><tp:taxon-name><tp:taxon-name-part taxon-name-part-type="genus">Hibiscus</tp:taxon-name-part></tp:taxon-name></italic> and <italic><tp:taxon-name><tp:taxon-name-part taxon-name-part-type="genus">Pavonia</tp:taxon-name-part></tp:taxon-name></italic>. Systematic Botany 49(1): 77–116. <ext-link xlink:href="10.1600/036364424X17114831879189" ext-link-type="doi" xlink:type="simple">https://doi.org/10.1600/036364424X17114831879189</ext-link></mixed-citation></ref><ref id="B2"><mixed-citation xmlns:xlink="http://www.w3.org/1999/xlink" xlink:type="simple">Barrett RL, Yoshikawa VN, McLay TGB, Duarte MC, Mwachala G, Hanes MM (2025) Reinstatement of <italic><tp:taxon-name><tp:taxon-name-part taxon-name-part-type="genus">Sabdariffa</tp:taxon-name-part></tp:taxon-name></italic> and new combinations to support a monophyletic concept of <italic><tp:taxon-name><tp:taxon-name-part taxon-name-part-type="genus">Hibiscus</tp:taxon-name-part></tp:taxon-name></italic> (<tp:taxon-name><tp:taxon-name-part taxon-name-part-type="family">Malvaceae</tp:taxon-name-part></tp:taxon-name>: Hibisceae). Australian Systematic Botany 38(3): SB24013. <ext-link xlink:href="10.1071/SB24013" ext-link-type="doi" xlink:type="simple">https://doi.org/10.1071/SB24013</ext-link></mixed-citation></ref></ref-list></tp:taxon-treatment>
