# Supplementary material for: A key to the Sabdariffa scotellii (Baker f.) Mwachala & R.L.Barrett group (Malvaceae, Hibisceae) in West Africa with descriptions of two new, threatened species from bowal habitats in the Republic of Guinea
Source: PhytoKeys. 2026 Feb 10;271:15–35. doi: 10.3897/phytokeys.271.181271 (PMC12914255; doi:10.3897/phytokeys.271.181271)
Supplement: XML Treatment for Sabdariffa kounounkan [file phytokeys.271.181271-treatment2.xml]

<!DOCTYPE tp:taxon-treatment
  PUBLIC "-//TaxonX//DTD Taxonomic Treatment Publishing DTD v0 20100105//EN" "tax-treatment-NSO.dtd">
<tp:taxon-treatment xmlns:tp="http://www.plazi.org/taxpub"><tp:treatment-meta><kwd-group><label>Taxon classification</label><kwd>
                <named-content content-type="kingdom">Plantae</named-content>
              </kwd><kwd>
                <named-content content-type="order">Malvales</named-content>
              </kwd><kwd>
                <named-content content-type="family">Malvaceae</named-content>
              </kwd></kwd-group><mixed-citation publication-type="journal"><person-group><name><surname>Thiam</surname><given-names>Aminata</given-names></name><name><surname>Magassouba</surname><given-names>Sekou</given-names></name><name><surname>Couch</surname><given-names>Charlotte</given-names></name><name><surname>Cheek</surname><given-names>Martin</given-names></name></person-group><article-title>A key to the <italic><tp:taxon-name><tp:taxon-name-part taxon-name-part-type="genus" reg="Sabdariffa">Sabdariffa</tp:taxon-name-part> <tp:taxon-name-part taxon-name-part-type="species" reg="scotellii">scotellii</tp:taxon-name-part></tp:taxon-name></italic> (Baker f.) Mwachala &amp; R.L.Barrett group (<tp:taxon-name><tp:taxon-name-part taxon-name-part-type="family" reg="Malvaceae">Malvaceae</tp:taxon-name-part></tp:taxon-name>, Hibisceae) in West Africa with descriptions of two new, threatened species from bowal habitats in the Republic of Guinea</article-title><source>PhytoKeys</source><day>10</day><month>02</month><year>2026</year><volume>271</volume><fpage>15</fpage><lpage>35</lpage><pub-id pub-id-type="doi">10.3897/phytokeys.271.181271</pub-id></mixed-citation></tp:treatment-meta><tp:nomenclature><tp:taxon-name><object-id xmlns:xlink="http://www.w3.org/1999/xlink" content-type="arpha" xlink:type="simple">8D8510F8-7FD3-53E0-A837-2B3492D3792D</object-id>
                    		<tp:taxon-name-part taxon-name-part-type="genus" reg="Sabdariffa">Sabdariffa</tp:taxon-name-part> <tp:taxon-name-part taxon-name-part-type="species" reg="kounounkan">kounounkan</tp:taxon-name-part>
                    	
                    		<object-id xmlns:xlink="http://www.w3.org/1999/xlink" content-type="ipni" xlink:type="simple">urn:lsid:ipni.org:names:77376561-1</object-id>
                    	</tp:taxon-name><tp:taxon-authority>Cheek</tp:taxon-authority><tp:taxon-status xmlns:xlink="http://www.w3.org/1999/xlink" xlink:type="simple">sp. nov.</tp:taxon-status><xref ref-type="fig" rid="F3">Figs 3</xref><xref ref-type="fig" rid="F4">, 4</xref></tp:nomenclature><tp:treatment-sec sec-type="Diagnosis"><title>Diagnosis.</title><p><italic><tp:taxon-name><tp:taxon-name-part taxon-name-part-type="genus" reg="Sabdariffa">Sabdariffa</tp:taxon-name-part> <tp:taxon-name-part taxon-name-part-type="species" reg="kounounkan">kounounkan</tp:taxon-name-part></tp:taxon-name></italic> is most closely similar to <italic><tp:taxon-name><tp:taxon-name-part taxon-name-part-type="genus" reg="Sabdariffa">S.</tp:taxon-name-part> <tp:taxon-name-part taxon-name-part-type="species" reg="sineaculeata">sineaculeata</tp:taxon-name-part></tp:taxon-name></italic> (F.D. Wilson) Mwachala and R.L. Barrett of Ghana-Nigeria, differing in the deciduous (vs persistent) stipules; the involucellar bracts 9–13 mm long united into a short tube at base (vs free, 6–10 mm long); the leaf-blades of the primary axis transversally elliptic in outline, 5(−7) palmately lobed by 1/3, &gt;80% covered in softly pubescent stellate hairs (vs orbicular or ovate, 3(−5)-lobed by 2/3, &lt;10% covered in stellate hairs).</p><p>In not having a single nectar gland on the abaxial leaf surface, but constantly three (one each at base of midrib and the adjacent lateral pair of ribs), <italic><tp:taxon-name><tp:taxon-name-part taxon-name-part-type="genus" reg="Sabdariffa">Sabdariffa</tp:taxon-name-part> <tp:taxon-name-part taxon-name-part-type="species" reg="kounounkan">kounounkan</tp:taxon-name-part></tp:taxon-name></italic> is unusual among the African species of <italic><tp:taxon-name><tp:taxon-name-part taxon-name-part-type="genus" reg="Sabdariffa">Sabdariffa</tp:taxon-name-part></tp:taxon-name></italic> and similar in this respect only to <italic><tp:taxon-name><tp:taxon-name-part taxon-name-part-type="genus" reg="Sabdariffa">S.</tp:taxon-name-part> <tp:taxon-name-part taxon-name-part-type="species" reg="sineaculeata">sineaculeata</tp:taxon-name-part></tp:taxon-name></italic> and <italic><tp:taxon-name><tp:taxon-name-part taxon-name-part-type="genus" reg="Sabdariffa">S.</tp:taxon-name-part> <tp:taxon-name-part taxon-name-part-type="species" reg="scotellii">scotellii</tp:taxon-name-part></tp:taxon-name></italic> (Baker f.) Mwachala and R.L. Barrett. However, <italic><tp:taxon-name><tp:taxon-name-part taxon-name-part-type="genus" reg="Sabdariffa">S.</tp:taxon-name-part> <tp:taxon-name-part taxon-name-part-type="species" reg="diversifolia">diversifolia</tp:taxon-name-part></tp:taxon-name></italic> (Jacq.) McLay and R.L. Barrett and <italic><tp:taxon-name><tp:taxon-name-part taxon-name-part-type="genus" reg="Sabdariffa">S.</tp:taxon-name-part> <tp:taxon-name-part taxon-name-part-type="species" reg="mastersiana">mastersiana</tp:taxon-name-part></tp:taxon-name></italic> (Hiern) Mwachala and R.L. Barrett, also sometimes have three nectar glands, but are otherwise so morphologically different that they are unlikely to be confused.</p><fig id="F3" position="float" orientation="portrait"><object-id xmlns:xlink="http://www.w3.org/1999/xlink" content-type="doi" xlink:type="simple">10.3897/phytokeys.271.181271.figure3</object-id><object-id xmlns:xlink="http://www.w3.org/1999/xlink" content-type="arpha" xlink:type="simple">8586BB1A-5585-5B86-89BC-D0709EFBC06F</object-id><label>Figure 3.</label><caption><p><italic><tp:taxon-name><tp:taxon-name-part taxon-name-part-type="genus" reg="Sabdariffa">Sabdariffa</tp:taxon-name-part> <tp:taxon-name-part taxon-name-part-type="species" reg="kounounkan">kounounkan</tp:taxon-name-part></tp:taxon-name></italic> Cheek, sp. nov. <bold>A</bold>. Habit, fruiting stem (* = hair details); <bold>B</bold>. Abaxial base of leaf showing nectar glands; <bold>C</bold>. Detail of B; <bold>D</bold>. Hairs of abaxial leaf; <bold>E</bold>. Hairs of adaxial leaf; <bold>F</bold>. Stem; <bold>G</bold>. Hair range fruit, lateral view; <bold>H</bold>. Sepal, abaxial view; <bold>I</bold>. Calyx lobe hair range; <bold>J</bold>. Seed, plan view of radicular and chalazal ends; <bold>K</bold>. Seed, lateral view; <bold>L</bold>. Detail of seed surface hairs. All from <italic>X.M. van der Burgt et al. 2255</italic>. Drawn by Andrew Brown.</p></caption><graphic xmlns:xlink="http://www.w3.org/1999/xlink" xlink:href="phytokeys-271-015_article-181271__-g003.jpg" id="oo_1536664.jpg" position="float" orientation="portrait" xlink:type="simple"><uri content-type="original_file" xlink:type="simple">https://binary.pensoft.net/fig/1536664</uri></graphic></fig></tp:treatment-sec><tp:treatment-sec sec-type="Type"><title>Type.</title><p>Republic of Guinea. • Forécariah Prefecture, southern plateau of Kounoukan Massif, <named-content xmlns:xlink="http://www.w3.org/1999/xlink" content-type="dwc:verbatimCoordinates" xlink:type="simple">09°32'53.1"N, 012°51'17.6"W</named-content>, 3 Feb 2019 (fl, fr), <italic>X.M. van der Burgt P.M. Haba, Konomou, &amp; Xanthos 2255</italic> (holotype: K barcode K000593394; isotype: HNG).</p></tp:treatment-sec><tp:treatment-sec sec-type="Description"><title>Description.</title><p>Deciduous <bold><italic>perennial shrubs</italic></bold> to 1.2 m tall, stems woody, branched. <bold><italic>Stems</italic></bold> of main axis, with internodes 2–3 cm long, c. 4 mm diam. (c. 30 cm from apex); lateral branches arising from almost every node, ascending, 10–15 cm long, proximal internodes c. 4 cm long, contracting to 0.5 cm long distally; stems densely and softly pubescent, ± completely covered with golden to pale brown stellate hairs, hairs 3–7(−10)-armed, arms erect, distally spreading, 0.4–0.7(−1.3) mm long, hair bases swollen, red, subglobose, 0.2–0.3 mm diam., simple hairs and aculeae absent. <bold><italic>Stipules</italic></bold> caducous, not seen. <bold><italic>Leaves</italic></bold> of primary axis larger than those of lateral branches, spirally inserted; <bold><italic>petioles</italic></bold> terete 6–22(−31) × 1–1.5 mm, indumentum as that of the stems; blade transversely elliptic in outline, 5(−7)-palmately lobed by up to a third the radius of the blade, 35–52 × 45–65 mm, median lobes of primary-axis leaves triangular, 12–22 × 15–20 mm, apex glandular, central lobes with (1−)2 shallow dentate teeth per side; leaf blades of lateral branches 3(−5)-lobed, the proximal leaves the same shape as those of the primary axis but c. 2.5 × 3 cm, the distal leaves becoming lanceolate, with reduced lateral lobes, and smaller, 1.4–1.9 × 0.7–1.8 cm; base of blade shallowly cordate, sinus c. 90–120°, 0.5–0.8 mm deep (main axis leaves); abaxial surface of blade white to pale green, nerves 5(−7)-palmate, raised, pale-brown, midrib and the two flanking nerves each with a nectar gland, nectar glands inserted c. 1 mm above petiole, longitudinally elliptic, c.1 × 0.5 mm, white, glabrous, the aperture longitudinal, narrowly elliptic, 0.25–3 mm long; central 3 nerves c. 0.3–0.4 mm wide, ± moderately densely covered in 3–6-armed stellate hairs, hairs bases subglobose, arms stout, yellow, spreading, 0.4–0.75 mm long; intercostal areas completely covered in minute white stellate hairs, arms erect, 0.1–0.2 mm long; mixed with sparse larger stellate hairs as on the nerves, adaxial surface with indumentum similar, but hairs sparser and larger. <bold><italic>Flowers</italic></bold> solitary, axillary on the distal nodes of the lateral branches, buds narrowly elliptic c. 1.8 × 0.5 cm; at anthesis c. 3–3.5 cm diam., yellow, with purple-brown centre; peduncles-pedicels 3.5–5.5 × 1.5 mm, articulated at base, indumentum as stem. <bold><italic>Involucellar bracts</italic></bold> of the epicalyx 6–8, entire not bifurcate, plano-convex in section, the abaxial surface convex, subulate 9(−13) × (0.9−)1.2–2 mm, even in width, but widening at base and forming a short tube 1–1.2 mm long, apices obtuse and slightly reflexed, often with a red-glandular patch, epidermis drying dull pink or flesh-coloured, 50–70%, covered in 3–6-armed stellate hairs, arms erect, slightly spreading, gold or white, 0.25–0.5 mm long evenly spread over entire surface, covering epidermis. <bold><italic>Calyx</italic></bold> exceeding epicalyx, (11.5−)12–16 cm long, divided by c. ⅔ into 5 sepals, the united part cupular, 4–5 × 10–12 mm; sepals lanceolate, 11–14 × 3–3.7 cm, apices acute, abaxial surface with midrib flat, raised, c. 1 cm broad, not fleshy; marginal nerves sometimes inconspicuous, nectary gland inserted 2–5.5 mm from the base either in distal part of the united calyx or the proximal part of the free sepal, nectary white, aperture circular or elliptic, c. 0.7 mm long; indumentum minutely soft white stellate hairy, dense, covering the entire surface, hairs 3–6-armed, arms filamentous, c. 0.1 mm long; nerves with larger, sparse, golden, stiff, simple, 2–3-fid and rarely stellate hairs, 0.5–1 mm apart, on globose, thickened bases c. 0.2 mm diam., arms thick, erect or slightly spreading, 0.4–1.1(−2) mm long. <bold><italic>Petals</italic></bold> 5, yellow, internally with purple-brown base, c. 1.5–1.8 × 1.2 cm, abaxial surface in bud densely simple hairy, hairs crisped, erect, c. 0.1 mm long, covering 30–50% of the surface.</p><fig id="F4" position="float" orientation="portrait"><object-id xmlns:xlink="http://www.w3.org/1999/xlink" content-type="doi" xlink:type="simple">10.3897/phytokeys.271.181271.figure4</object-id><object-id xmlns:xlink="http://www.w3.org/1999/xlink" content-type="arpha" xlink:type="simple">53BF212A-F47F-5C3E-A0DB-2D4643C7DD75</object-id><label>Figure 4.</label><caption><p><italic><tp:taxon-name><tp:taxon-name-part taxon-name-part-type="genus" reg="Sabdariffa">Sabdariffa</tp:taxon-name-part> <tp:taxon-name-part taxon-name-part-type="species" reg="kounounkan">kounounkan</tp:taxon-name-part></tp:taxon-name></italic> Cheek, sp. nov. Photo of type specimen in flower, in habitat at Kounounkan, by Xander van der Burgt.</p></caption><graphic xmlns:xlink="http://www.w3.org/1999/xlink" xlink:href="phytokeys-271-015_article-181271__-g004.jpg" id="oo_1536665.jpg" position="float" orientation="portrait" xlink:type="simple"><uri content-type="original_file" xlink:type="simple">https://binary.pensoft.net/fig/1536665</uri></graphic></fig><p>Androecium and gynoecium unknown (material too scarce to dissect). <bold><italic>Capsules</italic></bold> 5-valved, 12–14 × 10–12 mm, the valves 4 mm wide, widest in the distal half, spreading after dehiscence, apex rostrate, rostrum 1–2 mm long, valves c. 3 mm deep, inner surface glabrous, glossy lemon-yellow, outer surface densely covered in golden straight, appressed, thick, simple setose hairs 2–3 mm long, soon falling from the distalmost part leaving a naked glossy, pale-brown surface. <bold><italic>Seeds</italic></bold> subreniform to orange-segment shaped, c. 4 × 2.2 × 2.4 mm, the ventral hilum sinus slit-like, c. 1 mm deep, glabrous; surface deep purple-black, stellate hairs white, 15–25% cover, 0.2–0.5 mm diam., 5(−20)-armed, arms filamentous.</p></tp:treatment-sec><tp:treatment-sec sec-type="Etymology"><title>Etymology.</title><p>The specific epithet is a noun in apposition that honours the Kounounkan area of Guinea which harbours the largest number of the site-specific global endemics in the nation.</p></tp:treatment-sec><tp:treatment-sec sec-type="Distribution and ecology"><title>Distribution and ecology.</title><p><italic><tp:taxon-name><tp:taxon-name-part taxon-name-part-type="genus" reg="Sabdariffa">Sabdariffa</tp:taxon-name-part> <tp:taxon-name-part taxon-name-part-type="species" reg="kounounkan">kounounkan</tp:taxon-name-part></tp:taxon-name></italic> appears endemic to the sandstone table mountain of the southernmost Fouta Djalon highlands at Kounounkan, Guinea. It occurs in fissures in the bedrock, in sparsely wooded (bowal) grassland at 990 m alt. This is perhaps the last sandstone table mountain with pristine areas remaining in the country. The lead collector, van der Burgt (pers. obs. to Cheek 2025) states that although one collection was made, the species was common and widespread at the site, with potentially thousands of plants present. Some plants were in areas that had been burned artificially (fires set by people are almost ubiquitous in Guinea) and appeared to have survived, so the species may not be as sensitive to fire as some other of the rare sandstone table mountain species of Kounounkan appear to be.</p><p>Associated plant species observed with <italic><tp:taxon-name><tp:taxon-name-part taxon-name-part-type="genus" reg="Sabdariffa">Sabdariffa</tp:taxon-name-part> <tp:taxon-name-part taxon-name-part-type="species" reg="kounounkan">kounounkan</tp:taxon-name-part></tp:taxon-name></italic> included <italic><tp:taxon-name><tp:taxon-name-part taxon-name-part-type="genus" reg="Memecylon">Memecylon</tp:taxon-name-part> <tp:taxon-name-part taxon-name-part-type="species" reg="afzelii">afzelii</tp:taxon-name-part></tp:taxon-name></italic> G. Don (<italic>van der Burgt 2252</italic>, <tp:taxon-name><tp:taxon-name-part taxon-name-part-type="family" reg="Melastomataceae">Melastomataceae</tp:taxon-name-part></tp:taxon-name>), <italic><tp:taxon-name><tp:taxon-name-part taxon-name-part-type="genus" reg="Tricalysia">Tricalysia</tp:taxon-name-part> <tp:taxon-name-part taxon-name-part-type="species" reg="okelensis">okelensis</tp:taxon-name-part></tp:taxon-name></italic> var. <italic>pubescens</italic> Aubrév. &amp; Pellegr. ex Keay (<italic>van der Burgt 2251</italic>, <tp:taxon-name><tp:taxon-name-part taxon-name-part-type="family" reg="Rubiaceae">Rubiaceae</tp:taxon-name-part></tp:taxon-name>), <italic><tp:taxon-name><tp:taxon-name-part taxon-name-part-type="genus" reg="Keetia">Keetia</tp:taxon-name-part> <tp:taxon-name-part taxon-name-part-type="species" reg="kounounkan">kounounkan</tp:taxon-name-part></tp:taxon-name></italic> Cheek (<italic>van der Burgt 2262</italic>, <tp:taxon-name><tp:taxon-name-part taxon-name-part-type="family" reg="Rubiaceae">Rubiaceae</tp:taxon-name-part></tp:taxon-name>; <xref ref-type="bibr" rid="B51">Simbiano et al. 2025</xref>), <italic><tp:taxon-name><tp:taxon-name-part taxon-name-part-type="genus" reg="Ternstroemia">Ternstroemia</tp:taxon-name-part> <tp:taxon-name-part taxon-name-part-type="species" reg="guineensis">guineensis</tp:taxon-name-part></tp:taxon-name></italic> Cheek (<italic>van der Burgt 2258</italic>, <tp:taxon-name><tp:taxon-name-part taxon-name-part-type="family" reg="Pentaphylacaceae">Pentaphylacaceae</tp:taxon-name-part></tp:taxon-name>), <italic><tp:taxon-name><tp:taxon-name-part taxon-name-part-type="genus" reg="Warneckea">Warneckea</tp:taxon-name-part> <tp:taxon-name-part taxon-name-part-type="species" reg="fascicularis">fascicularis</tp:taxon-name-part></tp:taxon-name></italic> (Planch. ex Benth.) Jacq.-Fél. (<italic>van der Burgt 2249</italic>, <tp:taxon-name><tp:taxon-name-part taxon-name-part-type="family" reg="Melastomataceae">Melastomataceae</tp:taxon-name-part></tp:taxon-name>), <italic><tp:taxon-name><tp:taxon-name-part taxon-name-part-type="genus" reg="Psorospermum">Psorospermum</tp:taxon-name-part> <tp:taxon-name-part taxon-name-part-type="species" reg="febrifugum">febrifugum</tp:taxon-name-part></tp:taxon-name></italic> Spach (<italic>van der Burgt 2253</italic>, <tp:taxon-name><tp:taxon-name-part taxon-name-part-type="family" reg="Hypericaceae">Hypericaceae</tp:taxon-name-part></tp:taxon-name>)), <italic><tp:taxon-name><tp:taxon-name-part taxon-name-part-type="genus" reg="Ficus">Ficus</tp:taxon-name-part> <tp:taxon-name-part taxon-name-part-type="species" reg="ovata">ovata</tp:taxon-name-part></tp:taxon-name></italic> Vahl, <italic><tp:taxon-name><tp:taxon-name-part taxon-name-part-type="genus" reg="Cailliella">Cailliella</tp:taxon-name-part> <tp:taxon-name-part taxon-name-part-type="species" reg="praerupticola">praerupticola</tp:taxon-name-part></tp:taxon-name></italic> Jacq.-Fél. (<italic>van der Burgt 2263</italic>, <tp:taxon-name><tp:taxon-name-part taxon-name-part-type="family" reg="Melastomataceae">Melastomataceae</tp:taxon-name-part></tp:taxon-name>), <italic><tp:taxon-name><tp:taxon-name-part taxon-name-part-type="genus" reg="Glenniea">Glenniea</tp:taxon-name-part> <tp:taxon-name-part taxon-name-part-type="species" reg="africana">africana</tp:taxon-name-part></tp:taxon-name></italic> (Radlk.) Leenh. (<tp:taxon-name><tp:taxon-name-part taxon-name-part-type="family" reg="Sapindaceae">Sapindaceae</tp:taxon-name-part></tp:taxon-name>), <italic><tp:taxon-name><tp:taxon-name-part taxon-name-part-type="genus" reg="Kotschya">Kotschya</tp:taxon-name-part> <tp:taxon-name-part taxon-name-part-type="species" reg="uniflora">uniflora</tp:taxon-name-part></tp:taxon-name></italic> (A. Chev.) Hepper (<tp:taxon-name><tp:taxon-name-part taxon-name-part-type="species" reg="Leguminosae">Leguminosae</tp:taxon-name-part></tp:taxon-name>), <italic><tp:taxon-name><tp:taxon-name-part taxon-name-part-type="genus" reg="Keetia">Keetia</tp:taxon-name-part> <tp:taxon-name-part taxon-name-part-type="species" reg="mannii">mannii</tp:taxon-name-part></tp:taxon-name></italic> (Hiern) Bridson, and <italic><tp:taxon-name><tp:taxon-name-part taxon-name-part-type="genus" reg="Keetia">Keetia</tp:taxon-name-part> <tp:taxon-name-part taxon-name-part-type="species" reg="susu">susu</tp:taxon-name-part></tp:taxon-name></italic> Cheek (both <tp:taxon-name><tp:taxon-name-part taxon-name-part-type="family" reg="Rubiaceae">Rubiaceae</tp:taxon-name-part></tp:taxon-name>).</p></tp:treatment-sec><tp:treatment-sec sec-type="Phenology"><title>Phenology.</title><p><italic><tp:taxon-name><tp:taxon-name-part taxon-name-part-type="genus" reg="Sabdariffa">Sabdariffa</tp:taxon-name-part> <tp:taxon-name-part taxon-name-part-type="species" reg="kounounkan">kounounkan</tp:taxon-name-part></tp:taxon-name></italic> flowers and fruits in early February. However, the collection notes indicate that at that time, most plants were without leaves and flowers. It is likely therefore that this was the tail end of flowering that likely began at the start of the dry season in October. It is likely that the species is a perennial and that it survives the dry season in a leafless, dormant state.</p></tp:treatment-sec><tp:treatment-sec sec-type="Conservation status"><title>Conservation status.</title><p>Here we follow the provisional assessment made for <italic><tp:taxon-name><tp:taxon-name-part taxon-name-part-type="genus" reg="Keetia">Keetia</tp:taxon-name-part> <tp:taxon-name-part taxon-name-part-type="species" reg="kounounkan">kounounkan</tp:taxon-name-part></tp:taxon-name></italic> (<xref ref-type="bibr" rid="B51">Simbiano et al. 2025</xref>), also a shrub known from a single collection and collected at the same time and place as <italic><tp:taxon-name><tp:taxon-name-part taxon-name-part-type="genus" reg="Sabdariffa">Sabdariffa</tp:taxon-name-part> <tp:taxon-name-part taxon-name-part-type="species" reg="kounounkan">kounounkan</tp:taxon-name-part></tp:taxon-name></italic> (the two specimens are separated by only 6 numbers of plants collected), by the same team. The extent of occurrence (<abbrev xmlns:xlink="http://www.w3.org/1999/xlink" xlink:title="extent of occurrence" xlink:type="simple">EOO</abbrev>) of <italic><tp:taxon-name><tp:taxon-name-part taxon-name-part-type="genus" reg="Sabdariffa">S.</tp:taxon-name-part> <tp:taxon-name-part taxon-name-part-type="species" reg="kounounkan">kounounkan</tp:taxon-name-part></tp:taxon-name></italic> is estimated to be no greater than 16 km<sup>2</sup>, based on the area of the southern plateau of the Kounounkan Massif (see Discussion) from which the only known collection and observations have been made. Its area of occupancy (<abbrev xmlns:xlink="http://www.w3.org/1999/xlink" xlink:title="area of occupation" xlink:type="simple">AOO</abbrev>) across the plateau area is also likely to be highly restricted but may narrowly exceed 10 km<sup>2</sup>. The plateau is considered to represent a single location threatened by dry-season bushfires set by cattle herders. As a result of this threat, the species is inferred to be undergoing a continuing decline in habitat quality. The number of mature individuals cannot be reliably estimated, but it is suspected that the true value may exceed 1,000.</p><p>Given the availability of other similar submontane habitats in neighbouring <tp:taxon-name><tp:taxon-name-part taxon-name-part-type="genus" reg="Kindia">Kindia</tp:taxon-name-part></tp:taxon-name> and Dubréka prefectures, it is possible that this species occurs at other sites; however, it has not yet been reported from collecting trips to neighbouring plateaus. Pending more precise data on its distribution and population size and adopting a precautionary approach on the basis that its distribution may prove to be highly restricted, <italic><tp:taxon-name><tp:taxon-name-part taxon-name-part-type="genus" reg="Sabdariffa">Sabdariffa</tp:taxon-name-part> <tp:taxon-name-part taxon-name-part-type="species" reg="kounounkan">kounounkan</tp:taxon-name-part></tp:taxon-name></italic> is here provisionally assessed as Critically Endangered (CR) B1ab(iii), following IUCN criteria. Further survey work is essential to refine this conservation assessment; for example, confirmation of its presence on other plateaus may permit assessment at a lower category of extinction risk, though it would likely remain threatened.</p><p>Seeds of <italic><tp:taxon-name><tp:taxon-name-part taxon-name-part-type="genus" reg="Sabdariffa">Sabdariffa</tp:taxon-name-part> <tp:taxon-name-part taxon-name-part-type="species" reg="kounounkan">kounounkan</tp:taxon-name-part></tp:taxon-name></italic> are held at the national seed bank of the Republic of Guinea at the National Herbarium of Guinea (HNG) and also the Millenium Seed Bank Partnership at Wakehurst Place, Sussex, UK (van der Burgt pers. obs. to Cheek 2025).</p></tp:treatment-sec><tp:treatment-sec sec-type="Discussion"><title>Discussion.</title><p>In <xref ref-type="bibr" rid="B60">Wilson (1999)</xref>, our Guinea material, since it lacks aculeate stems, bifid involucellar bracts and a fleshy calyx, yet has foliar nectaries and subulate, involucellar bracteoles, c. 2 mm wide at base, apex pointed, calyx both finely stellate pubescent and with simple to stellate stiff bristles on enlarged red bases, keys to <italic><tp:taxon-name><tp:taxon-name-part taxon-name-part-type="genus" reg="Sabdariffa">Sabdariffa</tp:taxon-name-part> <tp:taxon-name-part taxon-name-part-type="species" reg="sineaculeata">sineaculeata</tp:taxon-name-part></tp:taxon-name></italic> (F.D. Wilson) Mwachala and R.L. Barrett. The two species can be separated using features in the diagnosis and in Table <xref ref-type="table" rid="T1">1</xref> below.</p><table-wrap id="T1" position="float" orientation="portrait"><label>Table 1.</label><caption><p>Characters separating <italic><tp:taxon-name><tp:taxon-name-part taxon-name-part-type="genus" reg="Sabdariffa">Sabdariffa</tp:taxon-name-part> <tp:taxon-name-part taxon-name-part-type="species" reg="kounounkan">kounounkan</tp:taxon-name-part></tp:taxon-name></italic>, <italic><tp:taxon-name><tp:taxon-name-part taxon-name-part-type="genus" reg="Sabdariffa">S.</tp:taxon-name-part> <tp:taxon-name-part taxon-name-part-type="species" reg="sangaredi">sangaredi</tp:taxon-name-part></tp:taxon-name></italic>, and <italic><tp:taxon-name><tp:taxon-name-part taxon-name-part-type="genus" reg="Sabdariffa">S.</tp:taxon-name-part> <tp:taxon-name-part taxon-name-part-type="species" reg="sineaculeata">sineaculeata</tp:taxon-name-part></tp:taxon-name></italic>. Data on the latter species are from <xref ref-type="bibr" rid="B60">Wilson (1999)</xref> and specimens at Kew.</p></caption><table><tbody><tr><th rowspan="1" colspan="1"/><th rowspan="1" colspan="1">
                      <italic>
                        <tp:taxon-name><tp:taxon-name-part taxon-name-part-type="genus" reg="Sabdariffa">Sabdariffa</tp:taxon-name-part> <tp:taxon-name-part taxon-name-part-type="species" reg="kounounkan">kounounkan</tp:taxon-name-part></tp:taxon-name>
                      </italic>
                    </th><th rowspan="1" colspan="1">
                      <italic>
                        <tp:taxon-name><tp:taxon-name-part taxon-name-part-type="genus" reg="Sabdariffa">S.</tp:taxon-name-part> <tp:taxon-name-part taxon-name-part-type="species" reg="sangaredi">sangaredi</tp:taxon-name-part></tp:taxon-name>
                      </italic>
                    </th><th rowspan="1" colspan="1">
                      <italic>
                        <tp:taxon-name><tp:taxon-name-part taxon-name-part-type="genus" reg="Sabdariffa">S.</tp:taxon-name-part> <tp:taxon-name-part taxon-name-part-type="species" reg="sineaculeata">sineaculeata</tp:taxon-name-part></tp:taxon-name>
                      </italic>
                    </th></tr><tr><td rowspan="1" colspan="1">Indumentum of adaxial leaf surface</td><td rowspan="1" colspan="1">Dense, hairs covering &gt; 70% of surface, soft, stellate, arms 0.1–0.2 mm long</td><td rowspan="1" colspan="1">Very sparse (&lt;5% cover) minute simple to stellate hairs c. 0.1 mm long</td><td rowspan="1" colspan="1">Sparse, hairs covering &lt;10% of surface, stellate</td></tr><tr><td rowspan="1" colspan="1">Stipules</td><td rowspan="1" colspan="1">Fugacious</td><td rowspan="1" colspan="1">Deciduous, subulate to linear-oblong, 0.75–1.75 mm long</td><td rowspan="1" colspan="1">Persistent, 2–4 mm long</td></tr><tr><td rowspan="1" colspan="1">Leaf-blades of primary axis</td><td rowspan="1" colspan="1">Transversely elliptic in outline; 5–7-lobed by up to 1/3 radius</td><td rowspan="1" colspan="1">Triangular in outline; 3(−5) lobed by up to 8/10 radius; lateral lobes at c. 90 degrees from the median lobe, median lobe 10–20% longer and broader than the laterals, sometimes with a secondary lobe</td><td rowspan="1" colspan="1">Ovate or orbicular in outline; 3-lobed by 2/3 radius</td></tr><tr><td rowspan="1" colspan="1">Calyx: epicalyx length ratio</td><td rowspan="1" colspan="1">± 1:1</td><td rowspan="1" colspan="1">± 1:1 (calyx slightly longer)</td><td rowspan="1" colspan="1">± 2:1</td></tr><tr><td rowspan="1" colspan="1">Epicalyx bract length; nerves conspicuous or not</td><td rowspan="1" colspan="1">9–13 mm; nerves absent or inconspicuous</td><td rowspan="1" colspan="1">12.5–16 mm; midrib nerve conspicuous only</td><td rowspan="1" colspan="1">6–10 mm; several-nerved</td></tr><tr><td rowspan="1" colspan="1">Calyx proportions united: free</td><td rowspan="1" colspan="1">1:2</td><td rowspan="1" colspan="1">1:7–1:9</td><td rowspan="1" colspan="1">1:3–1:5</td></tr><tr><td rowspan="1" colspan="1">Geographic range</td><td rowspan="1" colspan="1">Kounounkan, Forecariah Prefecture, Guinea</td><td rowspan="1" colspan="1">Sangaredi, Boké Prefecture, Guinea</td><td rowspan="1" colspan="1">Ghana to Nigeria</td></tr><tr><td rowspan="1" colspan="1">Seed-coat surface</td><td rowspan="1" colspan="1">White stellate hairy</td><td rowspan="1" colspan="1">Subglabrous; longitudinal ridges and minute convex structures in rows</td><td rowspan="1" colspan="1">Subglabrous</td></tr></tbody></table></table-wrap></tp:treatment-sec><ref-list><ref id="B51"><mixed-citation xmlns:xlink="http://www.w3.org/1999/xlink" xlink:type="simple">Simbiano FJ, Couch C, Magassouba S, van der Burgt XM, Plummer J, Cheek M (2025) <italic><tp:taxon-name><tp:taxon-name-part taxon-name-part-type="genus">Keetia</tp:taxon-name-part> <tp:taxon-name-part taxon-name-part-type="species">tinka</tp:taxon-name-part></tp:taxon-name></italic> &amp; <italic><tp:taxon-name><tp:taxon-name-part taxon-name-part-type="genus">K.</tp:taxon-name-part> <tp:taxon-name-part taxon-name-part-type="species">kounounkan</tp:taxon-name-part></tp:taxon-name></italic> sp. nov. (<tp:taxon-name><tp:taxon-name-part taxon-name-part-type="family">Rubiaceae</tp:taxon-name-part></tp:taxon-name> – <tp:taxon-name><tp:taxon-name-part taxon-name-part-type="tribe">Vanguerieae</tp:taxon-name-part></tp:taxon-name>) new threatened forest climbers and shrubs of sandstone plateaux of the Republic of Guinea. Webbia 80(2, Suppl.): 183–195. <ext-link xlink:href="10.36253/jopt-19152" ext-link-type="doi" xlink:type="simple">https://doi.org/10.36253/jopt-19152</ext-link></mixed-citation></ref><ref id="B60"><mixed-citation xmlns:xlink="http://www.w3.org/1999/xlink" xlink:type="simple">Wilson FD (1999) Revision of <italic><tp:taxon-name><tp:taxon-name-part taxon-name-part-type="genus">Hibiscus</tp:taxon-name-part></tp:taxon-name></italic> section <italic><tp:taxon-name><tp:taxon-name-part taxon-name-part-type="genus">Furcaria</tp:taxon-name-part></tp:taxon-name></italic> (<tp:taxon-name><tp:taxon-name-part taxon-name-part-type="family">Malvaceae</tp:taxon-name-part></tp:taxon-name>) in Africa and Asia. Bulletin Natural History Museum London 29(1): 47–79.</mixed-citation></ref></ref-list></tp:taxon-treatment>
